# Supplementary material for: Transcriptomic and Proteomic Analyses Reveal the Diversity of Venom Components from the Vaejovid Scorpion Serradigitus gertschi
Source: Toxins (Basel). 2018 Sep 5;10(9):359. doi: 10.3390/toxins10090359 (PMC6162517; doi:10.3390/toxins10090359)
Supplement: Supplementary file 1 [file toxins-10-00359-s001.zip]

Archive with 1 entries (1 files):
- toxins-348611-supplementary.xlsx
