# Supplementary material for: Transcriptomic and Proteomic Analyses Reveal the Diversity of Venom Components from the Vaejovid Scorpion Serradigitus gertschi
Source: Toxins (Basel). 2018 Sep 5;10(9):359. doi: 10.3390/toxins10090359 (PMC6162517; doi:10.3390/toxins10090359)
Supplement: Supplementary file 1 [file toxins-10-00359-s001.zip › toxins-348611-supplementary.xlsx]

## Sheet: Hoja1
Supplementary Table S1. Sequences of the 119 transcripts obtained from the transcriptome analysis from the S. gertschi venom gland that putatively code for venom-related peptides. Sequences were classified in accordance to Pfam and other previously reported sequences from venomous animals. ID reference protein: UniProt or NCBI accession numbers. In the amino acid sequences, the predicted signal p…
ID	Sub-Family	Species BLAST	Source	Uniprot/GenBank	E Value	Pfam #	Pfam Family	Molecular Weight (Da)	Sequence
SgeNaTAlp01	Alpha	Anuroctonus phaiodactylus	cDNA	Q5MJP5.1	4e-18	PF00537	Toxin_3	8623	MGVLSTATLIPLLLFVMGFYHQAQGRFVRRKNMTFYECSELSGHDPYCVRTCKEHEAREEGYCKQLDRYRIFACYCPNIQGTKAVMCYGALQRKCKF
SgeNaTAlp02	Alpha	Anuroctonus phaiodactylus	cDNA	Q5MJP5.1	1e-30	PF00537	Toxin_3	7988.4	MISYFYCLLLFVGICHIQVGGNFVRKSNNNFYECGMLIGYQQYCVDTCKEHDAPEKGYCKAMPPFGLPGGCFCPNIPKSKVRMCHGALKKKC
SgeNaTAlp03	Alpha	Anuroctonus phaiodactylus	cDNA	Q5MJP5.1	1e-30	PF00537	Toxin_3	7988.4	MISYFHCLLLFVGICHIQVGGNFVRKSNNNFYECGMLIGYQQYCVDTCKEHDAPEKGYCKAMPPFGLPGGCFCPNIPKSKVRMCHGALKKKC
SgeNaTAlp04	Alpha	Hadogenes troglodytes	RNA-Seq	AOF40223.1	1e-18	N/D	N/D	5509.3	MKVSFAITLTVLLVCLAGNYLAEAHHCDYCPGNEVECNKICIEAHGAKCGYCTGIGKSSCLCPTLEESDLCPKQQ
SgeNaTBet01	Beta	Centruroides noxius	Venom	P58296.1	2e-11	PF00537	Toxin_3	N/D	MNYSIVFIFCLIAFVFEFADVDCSKDGYPLTKKGLKFSCFAGMLINDNRFCKSICKSRGAKKGYCYFFGCYCEGLNDDVKIWSG
SgeNaTBet02	Beta	Centruroides sculpturatus	cDNA	P01491.3	2e-10	PF00537	Toxin_3	N/D	MNCSTALIFCLIAFVSEFTDVECKKDGYPLTKEGLKFSCAAGMIVGDNRFCQSICKSRGSSYGYCYGFGCYCEGLNDDVKIWSG
SgeNaTBet03	Beta	Androctonus crassicauda	cDNA	E7BLC7.1	0.0001	PF00537	Toxin_3	N/D	MKCCALLTICLAVFLFESPEVEGKKDGYPLDADGKVFRCVPGKLEICKSACSERGSDQISCLAFTCWCDGMNDDAKTWKFS
SgeNaTBet04	Beta	Androctonus crassicauda	cDNA	E7BLC7.1	0.002	PF00537	Toxin_3	N/D	MIIILKMKCCALLTICLAVFLFESPEVEGKKDGYPLDADGKVFRCVPGKLEICKSACSERGSDQISCLAFTCWCDGMNDDAKTWKFS
SgeNaTBet05	Beta	Mesobuthus eupeus	cDNA	AMX81481.1	1e-07	PF00537	Toxin_3	N/D	MYRMKCCAFLCLIAFLFECPDVEGKKDGYPVDVKGEVSTCVIGMLGDNTFCESICRSRGGHGYCYAFACWCNGMNDDVKIWKKG
Potassium toxins
ID	Sub-Family	Species BLAST	Source	Uniprot/GenBank	E Value	Pfam #	Pfam Family	Molecular Weight (Da)	Sequence
SgeKTxAlp01	Alpha	Buthus occitanus israelis	cDNA	ACJ23158.1	3e-07	N/D	N/D	5476.2	MEFKHLLVFLVLCTVASCKDHRYEPDTRDCSRTGICMEYCHVRVQEPQNHRRCPPGEYCCTLVV
SgeKTxAlp02	Alpha	Hemiscorpius lepturus	RNA-Seq	API81324.1	7e-17	N/D	N/D	4176.9	MNKLFCCILISLLFVVITNVEIVDGISAGCPLSQKLCTHYCKRGRFGSKGKCVGSLGGDCKCYI
SgeKTxAlp03	Alpha	Urodacus yaschenkoi	RNA-Seq	AHJ59316.1	2e-06	N/D	N/D	4734.5	MNTHYVFILLVATTVILTFGVLSAEGEKGCVSTNECHPYCWELEHCWPGRCVRGKCKCRRNCRK
SgeKTxAlp04	Alpha	Urodacus yaschenkoi	RNA-Seq	AHJ59318.1	1e-11	PF00451	Toxin_2	4115.9	MRLKFILIMIVITTMILTFETVRSKGLRCNVPECKRTCLRKEGCNSGKCINDRCVCYCNR
SgeKTxAlp05	Alpha	Urodacus yaschenkoi	RNA-Seq	AHJ59318.1	4e-09	PF00451	Toxin_2	4045.8	MRLKFILIMIVITTMILTFEPVRSEGLRCNVPKCKNTCLRTKGCNSGKCINDRCVCYCNR
SgeKTxAlp06	Alpha	Vaejovis mexicanus	Venom	P0DJ32.1	9e-10	PF00451	Toxin_2	3807.7	IAVATGECERSTRAVCCVGSKECVPKCRQQGCKNGKCMNRKCKCYC
SgeKTxAlp07	Alpha	Urodacus yaschenkoi	RNA-Seq	AHJ59316.1	2e-07	PF00451	Toxin_2	N/D	MRLAIILLLMTTLALTIGAPPNGAKCSSSIQCTRPCRNGGGTHGKCMNGRCRCYG
SgeKTxAlp08	Alpha	Vaejovis mexicanus	Venom	P0DJ32.1	1e-08	PF00451	Toxin_2	4382.2	MKTSVVLAILLLSFLIAVATGEGERSTRAVSCVGSKECGPKCRQQGCKSGKCMNRKCKCYC
SgeKTxAlp09	Alpha	Hemiscorpius lepturus	RNA-Seq	API81322.1	1e-23	N/D	N/D	3699.2	MNKVCCAIFLVVLVMFAVSVLPTESVPTGGCPSDTLCAKYCKSNKYGSSGICDGTNCKCSVG
SgeKTxAlp10	Alpha	Heterometrus laoticus	cDNA	AFB73769.1	3e-12	PF00451	Toxin_2	3962.6	MSTKFFVLMLLISSVMLTFGVMATEGKACTGSKQCWPWCKETTGSPKGKCINKVCKCYGG
SgeKTxAlp11	Alpha	Opistophthalmus carinatus	cDNA	Q6XLL8.1	1e-09	PF00451	Toxin_2	3982.7	MSSKFVLATLLITAVILTFGVLTTEGGRACSTPKVCFDYCYKTTGCPRGKCMSRICNCYGCGG
SgeKTxAlp12	Alpha	Urodacus yaschenkoi	RNA-Seq	AHJ59319.1	7e-06	PF00451	Toxin_2	4011.7	DKPKMSSVLTTEGGRACSTPKQCFDYCYKTTGCPRGKCMSRICNCYGCGG
SgeKTxAlp13	Alpha	Heterometrus laoticus	cDNA	AFB73769.1	3e-11	PF00451	Toxin_2	4011.7	MSSKFVLITLLVTAVILTFGVLTTEGGRACSTPKQCFDYCYKTTGCPRGKCMSRICNCYGCGG
SgeKTxAlp14	Alpha	Urodacus yaschenkoi	RNA-Seq	AHJ59319.1	0.0002	PF00451	Toxin_2	N/D	MSSVLTTEGGRACSTPKVCFDYCYKTTGCPRGKCMSRVCNCYGC
SgeKTxAlp15	Alpha	Opistophthalmus carinatus	cDNA	Q6XLL7.1	8e-05	PF00451	Toxin_2	4136.8	MNTKCSILLLFTTVILLAGAMTLEKGAECRTSQYCWDYCEKINNCPRGKCISKTCTCYVCGG
SgeKTxAlp16	Alpha	Hadogenes troglodytes	cDNA	AOF40181.1	6e-08	PF00451	Toxin_2	3713.2	MKLIVVLLLLSVLVATFLPTIEGIKCYDSGWCRNPCRNKGASYGKCVNNQCQCYR
SgeKTxScr01	Scorpine	Hadrurus gertschi	cDNA	P0C8W5.1	4e-32	PF14866	Toxin_38	9080.8	MHKLFAVLCILGLANFSSCGLIKEKHVQKGVDALTNLIPAPVIGGIVNKVAKQMVHKMGKVQELCAFNKDVMGWCEEACQKKEQTNGFCHGTKCKCGKPLSY
SgeKTxScr02	Scorpine	Hemiscorpius lepturus	RNA-Seq	API81325.1	1e-24	PF14866	Toxin_38	8585	MNAKITVLFFLVVITIASCAWISEKKIQDAIDRKLPNGMVKNAIKAVVHKAAKNKHGCLADFDVGGGCEQHCRKTEDKEGVCHGTKCKCGIPRAYRK
SgeKTxScr03	Scorpine	Hadrurus gertschi	cDNA	P0C8W5.1	5e-29	PF14866	Toxin_38	9271.1	MQIKFTVFLLLVISTFCSCGLIREKYFHQGVDALTPLIPIPVVGGVVNKVAKQMIHKIGKIQSLCAFNKDMAGLCEKKCQETEKKKGYCHGTKCKCGKPLSYK
SgeKTxScr04	Scorpine	Hadrurus gertschi	cDNA	P0C8W5.1	3e-26	PF14866	Toxin_38	9255.1	MQIKFTVFLLLVISTFCSCGLIREKYFHQGVDALTPLIPVPVVGGIVNKVAKQMIHKIGKIQSLCAFNKDMAGLCEKKCQETEKKKGFCHGTKCKCGKPLSYK
SgeKTxKap01	Kappa	Heterometrus laoticus	cDNA	P0DJ41.1	1e-19	N/D	N/D	5426.1	MKLLPIVFALLLVFALLPMEVSCEPDAIESSRENYEETSRNVVKRSCKRVCSGNRRSKQCMQKCKPTPGR
SgeKTxDel01	Delta	Hadrurus gertschi	cDNA	P0C8W3.1	2e-34	PF00014	Kunitz_BPTI	8262.5	MIFAGCLLLILAFNAFLVTEADHHKKHRVNCLLPPKAGPCKGSFARYYFDIESGSCKAFIFGGCEPNSNNFAKRHHCEKRCRRFSVLGYKKGH
Calcium toxins
ID	Sub-Family	Species BLAST	Source	Uniprot/GenBank	E Value	Pfam #	Pfam Family	Molecular Weight (Da)	Sequence
SgeCaTOme01	Omegascorpin	Centruroides sculpturatus	Genome	XP_023230478.1	3e-14	PF02819	Toxin_9	4552.2	MRLFITTLFLCLLFLEISSFGDEYTRMDLDSPRGGCIRKYRSCDHNPSGCCDNASCKCNLFGSNCKCQRKGIFQG
SgeCaTLio01	Liotoxin	Liocheles waigiensis	cDNA	P0DJ08.1	4e-20	N/D	N/D	4045.8	MSFAMKISILLLTAAVICTVTGWDMDELEKDDIERNLPLSDEYGTCVRPRKCKPPLWCNPQQICVYKNKG
SgeCaTLio02	Liotoxin	Liocheles waigiensis	cDNA	P0DJ08.1	3e-26	N/D	N/D	3977.7	MSFVKKISFLLLLVAVISAVTGEDVASLFEFEESETERDLPLSNEYETCVRPRKCKPHLKCNPAQICVDPKKG
SgeCatClc01	Calcin	Opistophthalmus carinatus	cDNA	P60252.1	3e-06	PF08099	Toxin_27	7844.4	MWKNMKTIIFLVTLVMATTFVSCIKFYAMPYDSSSDVDYTDDDDDSSHDSKESCAGYMEDCSKNSDCCSDRCRRKGTRSKKRCRSNPHDDY
SgeCatClc02	Calcin	Hemiscorpius lepturus	RNA-Seq	API81327.1	2e-19	PF08099	Toxin_27	3774.4	MKQNTLAIIFIVVVITFASLTMHGVEASEAEFLEKRADCLPHLKLCKKNNDCCSKKCSRRGTNAEQRCR
SgeCatClc03	Calcin	Hemiscorpius lepturus	RNA-Seq	API81327.1	2e-11	PF08099	Toxin_27	N/D	ASEAEFLEKRADCLPHLKLCKKNNDCCSKKCSRRGTIAEQRF
Host Defense Peptides
ID	Sub-Family	Species BLAST	Source	Uniprot/GenBank	E Value	Pfam #	Pfam Family	Molecular Weight (Da)	Sequence
SgeHDPDef01	Defensin	Parasteatoda tepidariorum	Genome	XP_015921603.1	7e-20	PF01097	Defensin_2	4916.7	MKAVCLILLLALTLCAFETAEAQFGFGCPLFQKDCHKHCQSIRYRGGYCTNFLKRTCKCYGNRG
SgeHDPDef02	Defensin-1	Androctonus bicolor	cDNA	AIX87626.1	1e-23	PF01097	Defensin_2	4225.9	MKSVAIILIVLVAFCILEDGLVEAGFGCPFNAGKCHKHCRSIGRKGGYCTGTFRTTCVCYWK
SgeHDPDef03	Defensin-1	Androctonus bicolor	cDNA	AIX87626.1	6e-21	PF01097	Defensin_2	4425.1	MKSVAVILAILFLFCVLENGIVEAGFGCPLDQYQCHNHCRSIGRRGGYCAGFLKMTCTCYARR
SgeHDPND201	NDBP-2	Hadogenes troglodytes	cDNA	AOF40244.1	0.0002	N/D	N/D	N/D	AEAGIRGTIKKNASKARKSDIGKSHTNTEANENKKYVADKIG
SgeHDPND202	NDBP-2	Vaejovis mexicanus	cDNA	F1AWB0.1	1e-44	PF08102	Antimicrobial_7	4950.6	MNSKTIFVIFLIGMLVTEQAEAGIWGTIKKYASKAWNSDIGKSLRNKAASAINKFVADKIGVTPSQAASMTLDQIVDAMYYD
SgeHDPND203	NDBP-2	Vaejovis mexicanus	cDNA	F1AWB0.1	4e-17	PF08102	Antimicrobial_7	N/D	WNSDIGKSLRNKAASAINKFVADNIGVTPSQAASMTLDQI
SgeHDPND204	NDBP-2	Heterometrus spinifer	cDNA	AGK88593.1	8e-16	PF08102	Antimicrobial_7	4792.5	MNRKALLVVFLVTMLVMEPTEAGLFSWVKKAWNSNIGKSLRKQAVKAAKSYVANKLGGTPEEAGAMPFDEFMDVLHYNY
SgeHDPND301	NDBP-3	Vaejovis punctatus	cDNA	ALG64975.1	4e-45	N/D	N/D	2623.1	MQLRKALLVIFVAYLLVTDEAEAFWGFLGKLALKTIPSLLGGSKSSSKRKREIEDLFDPYQKDIDLQRLDRFFSQFQ
SgeHDPND401	NDBP-4	Vaejovis mexicanus	cDNA	I0DEB3.1	5e-15	N/D	N/D	1445.8	MFSQTEAFWGTLLKAAKSIIGKRGLRNLYQYDDSFDPELSEADLRYLEDLLR
SgeHDPND402	NDBP-4	Mesomexovis subcristatus	cDNA	I0DEB6.1	2e-33	N/D	N/D	1553.9	MKTQIAILMVAVLLLHLVSHSDAFFQGIIDTVKKLFGKRGLKNLDQYNDLFDGEITDADIKFLQDLMR
SgeHDPND403	NDBP-4	Vaejovis mexicanus	cDNA	I0DEB3.1	7e-21	N/D	N/D	1625.94	MRSQFVVLIVALVLLQLISQSEALWGALLSLGSSLLGQLGKRGVKNFDQFDDAFEPEISEADLRYL
SgeHDPND404	NDBP-4	Vaejovis mexicanus	cDNA	I0DEB3.1	9e-29	N/D	N/D	1564.9	MKTQFAVLIVAVVLLQLFSQSDAFLKDLWNGVKSLFGKRGLRNLNLDQLDDTFEPELSEADLRYLQDLLR
SgeHDPND405	NDBP-4	Vaejovis mexicanus	cDNA	I0DEB3.1	2e-28	N/D	N/D	1564.9	MKTQFAVLIVAVVLLQLFSQSDAFLKDLWNGVKSLFGKRGLRNLNLDQLDDTYEPEMSDADLRYLQDLLR
SgeHDPND406	NDBP-4	Vaejovis mexicanus	cDNA	I0DEB3.1	2e-24	N/D	N/D	1462.8	MKNQFAILLVVVVLLQLFSQSEAFWSTLLSIGKSLLGKRGLRNLDLDQLDDTYEPELSEADLRYLQDLLR
SgeHDPND407	NDBP-4	Vaejovis mexicanus	cDNA	I0DEB4.1	3e-23	N/D	N/D	1463.8	KTQFVILIVALVLMQMFAESEAIFGAIWNGIKSLFGKRGLRDLDLDDNMFDDMYEPELSAADLKMLQDLFRYISRMRNK
SgeHDPND408	NDBP-4	Vaejovis punctatus	cDNA	ALG64974.1	1e-34	N/D	N/D	1915.1	MKLINLVPVFFVLLIAVDYCHSFPFLLSLIPSAISAISKLGKRNVQSQRYVDVRRRDVDQDLQDLQDLLDQLSED
SgeHDPWap01	Waprin	Centruroides sculpturatus	Genome	XP_023240400.1	2e-42	PF00095	Wap	N/D	VDCATELKQCVQKCLQQHDCSEMEVKEGFCPAGAPRPEKCAVSAVLSVCENDTDCPGTKKCCENGCSRICANALPVPSATRSSKRTLKLG
Phospholipases
ID	Sub-Family	Species BLAST	Source	Uniprot/GenBank	E Value	Pfam #	Pfam Family	Molecular Weight (Da)	Sequence
SgeEnzPA201	A2	Stegodyphus mimosarum	Genome	KFM56793.1	1e-31	PF00068	Phospholip_A2_1	N/D	KYNLSIDQGQVVTIQWSSDMHFKFLLIIVIFVTVCCRVNECRSLERKQRSLADLAKMVKATTGRNAIDFVPYGNWCGIGGSGKVMDPIDKCCQTHDNCYLKARDKGLCKAIISLYLAKYTWKMENGEIVCSIPEDANACDEASCFCDKEVAICLAKNVDSYKEDHRYVRSLFKS
SgeEnzPA202	A2	Parasteatoda tepidariorum	Genome	XP_015925461.1	7e-53	PF00068	Phospholip_A2_1	N/D	NIPTLTDTILNVVSFVDCNPKRQIKMKSLLVIVLATLSLVEGGILDAVEDALPVTTTFYREKDGHRMVETIEVNTYVSGKKTVDCYMYGDSYIIDKMVELIPTTITKEVDKEEMRDLVNQCSELLLNELNSGVFHFVKSPFDSIRKAFKSLLIFPGTKWCGAGNVADDYEDLGRAEDTDMCCRTHDHCNDTIPGFETKYGLKNKDFYTKSTCDCDLTFHSCLYEGENLPSDLVGKTFFNILQTQCFKEDYPQVECLEKSGIPLIRESCQEYVLDYNGTLKYQFFDAKSYESKDNASILERILS
SgeEnzPA203	A2	Parasteatoda tepidariorum	Genome	XP_015925461.1	4e-52	PF00068	Phospholip_A2_1	N/D	YYKLLSQEMKLAAAVIFALTFVFAKCGIFDIADKLLPITTTFYREKDGHRMVETIEINTYIGGKKLVDCYLYGHVYIIDKMMELVPSDIVKEVGKKKMSKLVNTCSDLHVTNLRKGVFDIIKTPFDFARKIFKSFLIFPGTKWCGAGDVADDYDDLGVYEDTDKCCRTHDHCNDSIVGFDTKYDLKNKDFYTKSSCDCDLPFHECLYQKEAIHSDAVGHLFFNILQTQCFKEEYPIVKCLEKWGIPLVRETCQKYELDYNGTKKHQFFDAKMYKGKNESPFLKKLLSH
SgeEnzPA204	A2	Hemiscorpius lepturus	RNA-Seq	API81335.1	7e-66	PF00068	Phospholip_A2_1	N/D	MGIGLSDFSFTAVFQGTIIIGMVALFLTAFVALIATGRTRTTQRELYLHLQSPDREDSWPSARAIIVSFDGRHEEERTFSKCRMLNSTKEVAREVSNFPEHSIKRVSKEEMENLEIRCTGRLETRLFENNFAFKGTKWCGPGAIAENEDELGTLEADKCCRAHDHCDSIEAGEFKYGLKNDAYRTLLNCDCEEAFDHCLQTTADKLEGADKEDTKIIQNYYFNIFKAPCYRLYCRNGKPAKESNCTDKSGRWRKDYHEEEF
SgeEnzPA205	A2	Mesobuthus tamulus	cDNA	Q6T178.1	2e-17	PF00068	Phospholip_A2_1	N/D	QEFESFESRCEQVGEEERTLWGTKWCGAGNESSGYDELGYFYNVDSCCRDHDHCDSIPSGGTKYGLKNTGK
SgeEnzPA206	A2	Hemiscorpius lepturus	RNA-Seq	API81339.1	7e-76	PF00068	Phospholip_A2_1	N/D	MRKIGKYESDMGVTIIVAVAALISAALAESIEKELYVNFEPLPGQRDGWPVAKAVRMQFLKRSENGRGLRTFHGCQILRSLTDIAREASFLPKDAIRKISKQEFESFESRCEQVGEEERTLWGTKWCGAGNESSGYDELGYFYNVDRCCRDHDHCDSIPSGGSKYGLKNTGKFTMMNCKCEDAFAKCLDQVVDGTSWYDYHATLGLIKSFKAFYFHLYGNGCYHVKCNSGRSEGREECANPTAKYTGESGIAQLLNG
SgeEnzPA207	A2	Hemiscorpius lepturus	RNA-Seq	API81335.1	7e-87	PF00068	Phospholip_A2_1	N/D	MYLAIFTTLLSLCYSHAAQRELYINFEPLPSQRDSWPVARAAIVNFEEKSEMGREFSGCRMLSSLDELARDGMDLPEHLIKRISKEEMDSLQERCSDPAETERFTIIYPGTKWCGPGNKAKNESDLGSMEADKCCRAHDHCDNIGAGESKYGLSNTGSYTLLNCDCEKTFNRCLKNAAEKEGWIKKQGTKALRWIYFTAYSPKCYSLSCKKKRSILEARCANPVGKWKADYKQ
SgeEnzPLB01	B2	Parasteatoda tepidariorum	Genome	XP_015925352.1	0	PF04916	Phospholip_B	61196	MEYYILIFCLLPCLVMALPPRNVSVSWDAIKGDFSIHDTIVKDWVAWASFSNEINTTGWSYLEVHTSEYYKDSYQAYAAGLVEGYVTSDLIRMHWNNLYADYCDGEKAYCDRLQQFLKINLDFLNDKISNNRTNAYWHQVALVLEQVKGLEDGYNNKTSIPTTRPSIFGPMFFNLFGDLEDLEAVLNKTTKKRVLGSGHCSGLIKLLPGYKDLYIAQDSWNTYNSMLRILKKYVMPLKSSTSTGSRRIAGNTMSFSSYPATIFSGDDFYVISSRLVALETTIGNSNSSLWKYVVPNKIVLEWIRNIVANRLARTGEAWTYLFSLYNSGTYNNQWMVVDYNRFFPGKLPRRGTLWVLEQLPGHIERKDQTKHLLKETYWPSYNSPFYPDIFNLSGSLDNV…
SgeEnzPLD01	D	Ixodes scapularis	Genome	XP_002399661.1	2e-27	N/D	N/D	N/D	LVKYLWNGGDNVTAINVLLSVGTTEDSQVIRAVKRTLERDNLAYLLPRIGFDVGMNDHPLKISNMWKSLGMELNKWQGDGISNCLFPMRSTRRLDWLLRKQRDGESYMSKLYQWTVDFSVHFRRSLGFGVEAFITNY
Metalloproteinases
ID	Sub-Family	Species BLAST	Source	Uniprot/GenBank	E Value	Pfam #	Pfam Family	Molecular Weight (Da)	Sequence
SgeEnzMtP01	Disintegrin	Limulus polyphemus	Genome	XP_013793082.1	0	PF00200, PF13574, PF01562	Disintegrin, Reprolysin_2, Pep_M12B_propep	95079.6	MIQKNFFLSLLVCFVTGGETGRLNQYISYFEPLRYNHETVHQGHLRAKRSPSDSLVYVNFHAHGRHFNLRLKRDTSAFAPDVVIETTNGVAEVDTSHLYDGYLLGESGSTVYGSIRNGVFEGKIHMPNKVYYVERSHKYFSSNPQPFHSVIYSSDDVEDPYADKRESHASGCGITEDVLQWMQEVSNSADPKEVSPTNKTNLEQSHLERSERSTAAENAPHNIYTREAQRDINQIDQLQAKRACTLYVQTDVFLWKHILTYEKTASSAREEISSLISQHVRAVNYIYENTDFDGYRGIKFVVQRIKINDTSSCSNQGLDYKRTNPFCSPNIDVSNFLNFNSQFYHDDFCLAYIFTYRDFSGGTLGLAWVASASGASGGICEKYKPYNENINGRQVQTKR…
SgeEnzMtP02	Disintegrin	Tityus serrulatus	cDNA	AMO02513.1	0	PF00200, PF13574, PF01562	Disintegrin, Reprolysin_2, Pep_M12B_propep	N/D	MTFEVLGEEFVLDLKMNTDLLPENYFEKYQLNSRTILNKPMKKFRRHCHYLGQIRGIPTSWAAISMCHGINGMVFDGKESYYVHAVNESNHILLKASDWKAKNLTCGYKEHYDSNLGSQMLNKIKRNRRSAVLQPPPGSSTDSRYVELILVNDYKEFKELNEDVESVFERSKQIANILNGLYIPLNIYIALVGVITWTEKDPIVMSPDGDATLTNFLHYRRQRLAREHPNDNAQLITAMTFDGGVVGKALKGPICTYEYSGGVNMDHSHIVGLVATTVAHELGHNFGMEHDTDECECPEDKCIMAPASSATSPHHWSSCSREYVHMAFQHGMDYCLRNVPSNIVGPICGNGFLEDGEECDCGLKEFCNNLCCNATTCRLNPNATCATGQCCDIHTCKMK…
SgeEnzMtP03	Disintegrin	Parasteatoda tepidariorum	Genome	XP_015922628.1	3e-123	PF01421	Reprolysin	N/D	EYNQLNSDPCLFQGEILSHTGGIAAISTCEGSGNMHGLLITPRESLILRPLSKFNPHHEFPPIERDAVPHILFRAEERSEEFCGTDHLNNNTAPHMNPEEENEIPEEGFRVKRSDRNVYTIEVAVFTDESLSVEYEKQAPSGSLRKKRATRLQRYVKERVFTIMNQVQLIYKYKSMKTNIRIVIVKMEFLQSNANSPKSSDGNIDEYLDNFCTWQAKRNDRNWDHAILLTGLDLYKLVNGKRNYKVLGLAWVNGMCRPRYSCTLNEGTTFEAAFVISHEMGHCLSMLHDGTGNSCDDDKFIMSPKTGPGKTNWSPCSNQYLKDFIGSGYARCLEDDGKPQSSDLDFEKATSLPGEKIPINKQCQFALGSDYKVYRKSSPPYNDVCRELWCVKGMWATSA…
SgeEnzMtP04	Disintegrin	Octopus bimaculoides	Genome	XP_014773372.1	1e-06	PF01421	Reprolysin	N/D	MSSFRLIFAVLMTNEAFIGTLLFSLTLSYLHGAISTQAKDLSRGLPEALLTDFKSSVPEVRVKREEELPDAKLELMLMLDPDISESVDTSYAPIEFCRLFSEAQEVFDTFKDRKVTIELSTLYFEESEDGAHYIVDSIIDENGTLDILGAISSIADTVQIWEEKYDAYLLVTRRRLVEIDGNTTTEYESGYSITGGACNPRNNIAIAKYSFKNIMHQITDLLGAVHVGDKPSTTSTCTEGNYTYDVIGEMVRFHKGFSNCTEKNMKKFLKSESASCLYSDNISDNLDCDSIILKLGRVYVTLRQFN
SgeEnzMtP05	Disintegrin	Crassostrea virginica	Genome	XP_022324387.1	4e-10	PF13688	Reprolysin_5	N/D	MLAFSIQIFVLIIFALTGVLNSEEEITVEVLVILEKEIADQFQYESERKANICSIFDEVQEYYDNFEGVKINVVLSGIKILTEPFAQLSSKVPTLPYMLETVRIKERMEQFSNFTQTQIWSNKYDVILLFTKTVVGGVFSIYHGLAKRSGSCTPPVNIGIMKPDPNTIAHELGHLLGADDDGVNNSCSRHDGYIMKPYTTILSVENHRKFSNCSTEEITSYIRSPSAHCLYSKDVMDSVNCGQMTYCGELCLPITSVIHKTIDGWKN
SgeEnzMtP06	Disintegrin	Crassostrea virginica	Genome	XP_022324387.1	3e-10	PF13688	Reprolysin_5	N/D	MLRHLIQILLLNYFALTEDLNKEEEIKVEILVVLEKELSDEFKFEGQRKSNLCRIFSEVQEYYDNFEGVKINVVLSGIKILTEPFAQLSSKVPTLPYMLETVRIKERMEQFSNFTQTQIWSNKYDVILLFTKTVVGGVFSIYHGLAKRSGSCTPPVNIGIMKPDPNTIAHELGHLLGADDDGVNNSCSRHDGYIMKPYTTILSVENHRKFSNCSTEEITSYIRSPSAHCLYSKDVMDSVNCGQMTYCGELCLPITSVVYKTIDGWKN
SgeEnzMtP07	Antarease	Tityus serrulatus	cDNA	AMO02560.1	3e-10	PF01421	Reprolysin	N/D	ELKSFSYLLQREEIRPMVASSSLANMISIRIFVFSIFSLTEAVNRDEIRVEVLAVVEKDLSDNFRFEHERKAEFCNIFREVQEFYDNLQGIKIKIILSGLKFIPKLEDQLFLETCSWKYGNVTYLKRSCIYDFMTFAKKQTWSKNYDVIILLTKKHGTRGRIGITLGEAFVNGSCNPQNKYGVMLPEAAVIAHELGHLLGAEDEGKNNLCSSLDGYIMGSHDLHTDNYGQFSPCSTAEIHSHLRSSRSSCLQSNDVKDTVRCAYSTRCSDLCL
SgeEnzMtP08	Antarease	Folsomia candida	Genome	XP_021960067.1	8e-15	PF01421	Reprolysin	N/D	MVEISVQILVFSIFIIITVSEGNEIKVEILAILEKEFSDEFRSEYQRRSHLCKLFGELQEYYDTLEGLKIRITLSGLKIITNRDDQQFIEKYTWEYKNQIYLIPSVLYPFSTFAQEQNWTNQYDVILLLNKRKITDETSEITGMAFMNGSCDSSKKFGVVRPEPRIMAHELGHLLGSFNDGTYNSCSKKDGYIMAPHTDLVTKHYKEFSSCTAESIRRHLRSSGSHCLRTTDVKNRVRCEQTPSCREFCLPITSVVSGVKGEKSLG
SgeEnzMtP09	Antarease	Limulus polyphemus	Genome	XP_022250361.1	5e-11	PF01421	Reprolysin	N/D	MLSLSNLIFVLSILVLSEASNGNDLKMEILAVVEKELSDEFKFDHQRKSHFCNIFNEVQRYYDTLEGVKIKIILSGLKIITESKDQPFIERWTWKRGNQTYLRALCLQKFSRFTLRQSWSKQYDVILLLTKRVIADVVSKIEGLGYRSGSCNSMAKFGIMFPEPRIIAHELGHLLGASNDGSNNPCSTNDGYIMAKYSNFVVENYGKFSNCSSEAIRIHLRSSKSHCLRKSDVRDTVMCGRETSCHDICRPISSVVSRMKARGKIGQ
Hyaluronidases
ID	Sub-Family	Species BLAST	Source	Uniprot/GenBank	E Value	Pfam #	Pfam Family	Molecular Weight (Da)	Sequence
SgeEnzHya01	N/A	Hemiscorpius lepturus	RNA-Seq	API81375.1	1e-163	PF01630	Glyco_hydro_56	43808	MVSISPTFIISILAFNTVEANFDVFWNVPSSLCSIKFGVNLTQTLLKYKILVNNKESFVGDKIALIYENAIGKYPHIDPKKGDINGGLPRLDKLDEHLRLAERDIQKIIPNPNFDGLGIIDWEAWRPIWEYHWGSLGIYKNRTLEMVKKDHPTWSDQLVQSTAKDIWENSAKQWMLKTLELAKKLRPHGRWCYYLFPDCYNYFGKDQPSQFFCSAMIQNNNDRLSWLWDASTALCPSIYFIENQMKYNGSQRTWFLYGKLAEAVRVSRPHTRIYPYINYMVHISRIPVPENQFWKMLSLIASLGLDGAVIWGSSSYLSNKTSCQDLEAYINNVIGPAVTTVSSNVERCSQMVCNGRGRCTWPNEPFTSWKYFTDTTSVFDSKEITCRCQTHKGRYCE
SgeEnzHya02	N/A	Hemiscorpius lepturus	RNA-Seq	API81375.1	7e-47	PF01630	Glyco_hydro_56	N/D	EKWRPIWDFNWGKMRIYKTRTMELMKKKHPSWPWKLIENASRKEWEETTMQWMLKTLQLTKKMRPKGRWCFYHLPDCYNYAGKDNPEQFLCSSLVRKHNDRLIWLWNSTT
SgeEnzHya03	N/A	Hemiscorpius lepturus	RNA-Seq	API81375.1	2e-37	PF01630	Glyco_hydro_56	N/D	VMRVSQPNTPIYPYINYKVHPTLEDVPKEHFWLMLSHLASLGLDGAVIWGSSNYVKTEEDCKSLERYVKEVISPAAYTISSNVNHCSETVCNNNGLC
Serine proteases
ID	Sub-Family	Species BLAST	Source	Uniprot/GenBank	E Value	Pfam #	Pfam Family	Molecular Weight (Da)	Sequence
SgeEnzSeP01	N/A	Ixodes scapularis	Genome	XP_002401932.1	3e-53	PF00089	Trypsin	N/D	GDKSKKGAYPWQVMIRNFKHHASCGGTLVNERWVITAAHCLYIPKSNQLAEASAFNVKLGEYDLYEREPEEVLTGIEDYFLHPEFDKETFDNDIAMIKLLDSIQFTDYVSPACLGDHRFIRGVLFEKDFPMGTITGWGRLTERGPTPQFLQELRMPVVDFETCRHSTNHKVTANMFC
SgeEnzSeP02	N/A	Tityus serrulatus	N/D	AMO02566.1	7e-116	PF00089	Trypsin	N/D	RRSKTSSCGQKGIDNGREGFSEPGEWAWHAAILENPRDLYVCGATLVDEYWVMTAAHCVDDFSIVRKLKVRLGEYDVTRSSEPLRHEEFEVSRVVLHPGFDNSTLLHDIALMRLSTPAKRRRHINTVCMPEAGMTDNQLSGAKCFITGWGKRNEKSNHSVILKEVNVPLWKNNDCEVALRRQFGPHYELPSSVICAGATGRDAC
SgeEnzSeP03	N/A	Nicrophorus vespilloides	Genome	XP_017775048.1	2e-26	PF00089	Trypsin	N/D	RMSMPFSNFIVFSILLLVYSLWTSSTEEVVYQDKNARIPRFIIGGRKASAGKFPYAVSLQRTQDFKDYEHRCTVSLITTQSIIGSAHCVVLSNDKVDDKRYYIGVLGSLDHRNRTTNVTFSEFRVHQSYKDESILNDIAILVLSKPVQTGYFINTVALIGEDVSFSGKRGTIFGWGITQSSAILASRTLRYVRVDIPDKATCDKALVVPLEESLFCFGTEGKGPCDGDSGAPIIIRFRRQKVIAGILAAYREECVKYPTVGSNASFFNSWIRDNIVGAAVFVN
SgeEnzSeP04	N/A	Nasonia vitripennis	Genome	XP_016837013.1	2e-30	PF00089	Trypsin	N/D	QAFTVPSQRTMLRFLWVITCLVATEAFPATNDKDDSRIMNGQIATEGQFPFAVSAQQIYEDGERGHVCTISLITAKTCLGAAHCVVSAEGVEKAENFCGIVGSTYQDQETECHPYASIRAHEQYDVKEIINDIALFIFKNPVDLGGDIQIIRLAGPGKAIDGMGVTALGWGMMQSGGQSPHRLRYTFLHVADHSVCDGSSSDKLRDDQICLFQENTGTCAGDSGGPIVLTDSNVQIALVSYGKSDCDTEPSVNTDVRKFLDWIKEHADGEPTIEN
SgeEnzSeP05	N/A	Leptinotarsa decemlineata	cDNA	AEX93415.1	4e-25	PF00089	Trypsin	N/D	KSLMYTWIAALIIIFAVKVQGGRTEEYVQAIEEENSRVFNGRPAEQGEFPYVVAIFRFNEFYCGGSMISSQTVLTAAHCVVKSMNPPTDQPFHPAIFKIGYGSLDLGKIRKMPVKKVIVKDNPLKADVAILWTKVELPAVLTTIPLPKQNAEFAGGTKVKLIGWGDINSSLPSKLLRTTNSYLTDDVDICLAKETSDVFKLNRLCGEKINGSGVCQGDSGGPVITRIRGKPIVIGVNSYLREKCDVLPPKHGMIFAKISVYTDWLYNISAGGKPDIVNP
SgeEnzSeP06	N/A	Parasteatoda tepidariorum	Genome	XP_020999917.1	0	PF00089	Trypsin	N/D	PLSSQTASWWCVWDTDTMRVIFALLVTVCFVSCQSPKEASYGRPPKPVKPIGDYDGDVGGPPPKINDYDEDGKLPLPNPGLKPDVTNDYNDGLQGGGGGGVGGFDDKPGGDENCVCVPYYQCKEGEIVTDGTGIIDARKKPPPEEELPLDSQFEPPFCGSFHVCCKAPQQDVVKPYEHKCGIRNPGGIYGKILAPDKKGEANFGEWPWQAAVLKVEGKVNIFQCGGVLVDKKHIATVAHCVCHYKGYNQYPLKVRLGEYDTQKTDEFLAHDDYNVERIFCHPQFRNNSLWNDMALLKLDRDVIFAPHIDSICLPTYEEVFEGQSCVVTGWGKDAYKGGSYSNIMKEVNIPVIDNSKCQEQLRKTRLGRYFRLHDSFICAGGEEGLDSCKGDGGGPLVCY…
SgeEnzSeP07	N/A	Tityus serrulatus	cDNA	AMO02563.1	2e-125	PF00089	Trypsin	N/D	MRNGKHFCGGVLIAEQFVITAAHCLNNYNESSIQVRLGEFDFDRDDDGLPQDFNVISIIRHSQYDRFTYRNDICLLKLDRSATFTEYAHPICLPNPNIDYTGLVGIVAGWGTMSFGGISSNALRQVSLPIWNNTECDKTYTQIISRHYICAGSKQPKEDSCQGDSGGPLMVEGRDNRWMLVGIVSWGIRCGDPGFPGVYTRVTEYIEWIHFHMS
Protease inhibitors
ID	Sub-Family	Species BLAST	Source	Uniprot/GenBank	E Value	Pfam #	Pfam Family	Molecular Weight (Da)	Sequence
SgePinOth01	Ctenitoxin	Centruroides sculpturatus	Genome	XP_023211716.1	3e-34	PF00086	Thyroglobulin_1	14607.3	MFQVIKMWKFLILLSIVAVVYAQKTPCQIHREEEENREPKGQVIPECDEKGDYKPLQCYKNSDYCQCWDKKGNHVSSPSSVLRFCKCPLERHESHDFDPTGEFVHVPTCEKDGKFTKKQCMGKENSLCWCVDVDTGDEVTEPTDKEVSC
SgePinOth02	Ctenitoxin	Centruroides sculpturatus	Genome	XP_023211716.1	4e-36	PF00086	Thyroglobulin_1	14363.3	MWKFLIVLSVVVVVSAQKKSECEENREKALKSSARIRAVVPKCKANGDYEALQCHEGSKFCSCWDTKGHPVTQPSGKLKYCDCPLKKHESSRPNPPAGSYVPTCTDEGKYTKKQCKGQGKEKQCWCVDQTTGTKKSEPSKRDVTC
SgePinTIL01	Ascaris	Scorpiops jendeki	cDNA	P0DM55.1	2e-12	PF01826	TIL	6701.5	MMKWNTSLGALIFTIFCWTSTNSTRWALDENECTRRGEKFTSCGNACPITCDNYQNPPVECIAICVKGCTCEPDLVRDNHSGNCVTVAECNN
SgePinTIL02	Ascaris	Hadogenes troglodytes	RNA-Seq	AOF40217.1	5e-13	PF01826	TIL	6862.8	MKRNILLVVFVSFVLYLASVNCTRWASSE+J121
SgePinTIL03	Ascaris	Hadogenes troglodytes	RNA-Seq	AOF40218.1	3e-16	PF01826	TIL	7739.9	MKQRIVLSVFAFLLFCSILNNCLAQRGGQGRSCRLPGERFNRCGSACPLTCDNYNRPPRNCTRQCVIGCFCRRGLVRDTRSGRCVRPSECRR
SgePinTIL04	Ascaris	Anopheles sinensis	Genome	KFB45747.1	0.0004	PF01826	TIL	7541.4	MMYLLISIILIGVDVFGLYDNVLLARVERSDCAKNEEYRDCESPCYQESCYQKPSYKTAEGIRCSTVCVEGCYCIKGYGRNNKSEPCTVCE
SgePinTIL05	Ascaris	Isometrus maculatus	cDNA	ACD11958.1	8e-17	PF01826	TIL	8251.5	MKPNILLSVFAFLLFYSVFNNCLAQRIELLTRRCRLPGERFTNCGTACPLTCDNYNRPPRYCTLQCVIGCFCTSGLVRDSRSGRCVSPSECRRGRSN
SgePinTIL06	Ascaris	Pandinus cavimanus	cDNA	AEX09197.1	4e-16	PF01826	TIL	7515.6	MKSWILVLVTVFLLMAYTESLPTECGPNERYFRCGLCDGECDMSRVICTMDCHDPGCYCISDTVRGPKRNCIHPNECPAESQDKLLK
SgePinTIL07	Ascaris	Hadogenes troglodytes	RNA-Seq	AOF40217.1	2e-11	PF01826	TIL	7901.8	STNSTRWAISESECTRPGEQFTSCGTDCPITCDNYKNPPYYCYKMCVIGCECQPGLVRDQHSGNCVSQDECS
CAP superfamily
ID	Sub-Family	Species BLAST	Source	Uniprot/GenBank	E Value	Pfam #	Pfam Family	Molecular Weight (Da)	Sequence
SgeOthCAP01	CAP	Centruroides sculpturatus	Genome	XP_023211386.1	4e-33	PF00188	CAP	N/D	WTPLWSSNGRPSRDLADCPAEYRNITADHSYCKPNVNGCTFSREYVRYRRELLNTHNEIRNSVETYASWDYATATNMRVMEWDEELYDIAQRYVIQCLLEPDCHLCHQAANFSVEQNFAVKIISKNGPKSQVRFAEVVKEWAMELKNFARSDVEHLPKEISQRHDKHWINVFRARAWKVGCASISFETSPKPNPIVKEVYICNYGPAELSEGEEVYEIGESCSNCDPGFECDEKYPNLCSKKKKPDSNNDRPTEVMMKSTTTVIPSVTTMEAASSKESTRSENDIIADEVLGITGTVRTTVNVIPPTMTTATTTTTVPPTTMTTTSALTTTTTTTAAPTTMATTTVPTTTMTTTSAPTTTATTTSALTTAAPTTMTTTATPMITTATATLTTTTTTVSP…
SgeOthCAP02	CAP	Hemiscorpius lepturus	RNA-Seq	API81352.1	0	PF00188	CAP	43279.5	MNFLLLSCLALFYCHSVFGKTCPALYLRFSKDHTYCRHSTCQVEKSGVSQEDKEIIVKMHNELRSKIAMGKETTPMQQPPAANMMQMSWDDELAAVAQAHANGCKFEHDTGPQRQVENFNVGQNLYMTMMSKRIDWRKAAMWYTSEVKDFYPQYREPFVFGTYGHFSQVVWAETWKVGCGMAMYYDKSDNMEKVLYTCNYGPAGNMQGGTMYIKGEPCSQCPKNTKCSNEYEGLCKPITNNGPQKDIAKSTNDFIFYCDFSKNDPKECRNVKVKGTKKFETRKIYSGRYKSVILNGGESITIKLGKAQDAGGICPFIYGSFGPNRDGDPKMSAVAFGFSAPGIIFGDPVKVEHSGTAFWTIGMHMQFDQEMESTIKLEAYRGATPQYFNIKAFGIGKGK…
SgeOthCAP03	CAP	Limulus polyphemus	Genome	XP_013781883.1	2e-119	PF00188, PF08562	CAP, CRISP	N/D	MAILGKNLFIKPQLFNSAIVEICLILLVSAYPRLQRPKLYGDAIPLRDLDPTYFKTRRKIVLLHNSYRARVDPPASNMLAMSWHEEAAKDAQRWAEACELLVHDSPTGRWVNNYGSCGQNIFVANMKVSWSFALKAWNVERYDFEYGSAKNIPSVVGHYTQMVWYKSHKVGCGFHYCGEDRVKKPFYNYVCNYCPIGNDPATFNEPYGIGKPCSKCPGKCKYKKLCTNACRYGDSWSNCAELNATWSNWLCSDPRQQRYHSCMGTCRCGSEFIK
SgeOthCAP04	CAP	Daphnia magna	Genome	KZS03911.1	3e-80	PF00188	CAP	N/D	SAKNRAEQSGIFLFHLGSQMKRMLFVVFLYHVLWGISAGCKYERVGWRHTMCIYSAHACPNSQLLRSGGISVADKNLIVKIHNQLRSNVALGRVRGLPAAADMRVMTWDNELARIAQRWADQCSDGHDELRNTERESVGQNVALYWSYGHKDPLLKDKPDWASSIDLWEKEYDQYGFHSSHISPFAFSRSVGHYTQMIWAETDKIGCGYTYYKHPQRGYTKAYVCNYSPAGNILRGTMYKTSPRGATCSDTSLEFSREYKGLCEKRGRYRIKRRNSNRRRRTLSHSRHENSRTLHYFKERSARRTKRRDFVNPY
SgeOthCAP05	CAP	Hemiscorpius lepturus	RNA-Seq	API81358.1	8e-149	PF00188	CAP	N/D	MGGCTSIKMLQLYSRLLSLPQTKRHRLEADNTALIRNLEKYTSLKPEPAKMSLQLILLLALVWCPFVLSLFCSETHYGKYDKATSREDINDKVALNNLWNMSRANLDSGKGKRSVEMKECPELYQRFSTNHTYCKKSTCDVVNQGVTEQDKKMILEIHNSLRSKLASGRETRYRQLPPAANMMEMEWDDELARVAQAHASLCTFRHDSHTERAVDNFLVGQNLWKVNTGKKIWGGSDIWYKGEVCFYLPEYNKPYHNEKSYSHFTQFTWATSWKIGCGYAAFPEGKRKRMHTLYTCNYGPGGIIGGTHYIVGEPCSQCPKNTECSNKYPGLCKSKSEDGPQKERPSPREFLLYCDFSKEDPKECDDVKFSGSLNFSTRHIYSGDYKTVVLQAGESAMVD…
SgeOthCAP06	CAP	Latrodectus hesperus		ADV40125.1	1e-27	PF00188	CAP	41586	MASVIITILVLWVTTIRSFEANDECDERYSSITQEHTMCKTINENCNFLRYKGKIYAKELLRTHNLIRNSIRKYVGKNYPLATNMEIMQWDDELYEMARMHSLQCVEQPDCDLCHQIGDFPVEQNFAVKTYKMSDRNGPVKRFQTVIKEWAAELEQYDPSVINNLTITDGIPTHWTNILRANTSFVGCASMNFYTDEPDVFTEVYVCNYGPAKLTAGEEIYKTGGKSCSDCEDDGICDEEFKNLCVPADLELNITIIVPEEEKGTEFWFGKGTYVGTTLNEETEGTSSSNEFAAAEAEETLHETGTAEETGEENSMGEENSSMVFTETAPEETSVSEFTAEEISNEPTNVAAEENSDRRKRKVHPLVSRFLRYTKKGRKEHQK
SgeOthCAP07	CAP	Hemiscorpius lepturus	RNA-Seq	API81354.1	6e-48	PF00188	CAP	47169.9	MTLHYYSAMTFLIFISLLLCGITCSNEVPEDEYKKRYIFFNKRKYCVIGEENDCNSNTLQDEFFWHHHFQRKKVDTIFHMNLSASNMLQMDWDQTLAEGAQEYVERCFTDYPAYVRLELCGEASAVTTFNGGVNYHRKIYRDNYPKVENRIRDAIANWTNYLHDYDTNKLNLIHLYQASGAAEDSWSKVVRATTWKFGCALADGLTGEAGLNEFVEVIACFYGNTNLQKGEEIFKPGEPCSSCPLGTHCKQSLCEVEPGQCPVPGNNFAIEGQHCPKIETTEMHEDSEESGEILWECDLKNYGEQCEVVHPCSPIWNIDVTGNFKTITVKGDCVSGNIFREEISVEVPSCFRFQYVKEGNPMKPFHTMVMGFAFNLNSGESIHVMKNKDVNRWADVSLD…
SgeOthCAP08	CAP	Hemiscorpius lepturus	RNA-Seq	API81354.1	1e-10	PF00188	CAP	N/D	MTLHYYSAMTFLIFISLLLCGITCSNEVPEDEYKKRYIFFNERIHCVIGEENGCNSNILHDNFFWSHYYQRRNAGAKIFMTLGASNMLQMDWDQTLADSAQEYVERCFTDYPAYFRLELCREASEVTTFNGGVNYYRKMYRDNYPKVEIRISDAIVNWTNYLLDYDRNKLNLIYLYKASGAAEDSWSKVVRATTWKFGCALADSVTGEAGLNEFVEVIACFYGNTNLQKGEEIFKPGEPCSSCPLGTHCKQSLCEVEPGQCPVPGNNFAIEGQHCPKIETTEMHEDSEESGEILWEC
SgeOthCAP09	CAP	Hemiscorpius lepturus	RNA-Seq	API81353.1	2e-167	PF00188	CAP	48735.7	MKLILGITSVLLAVPSILGLICSQSSYGKYDETPPESARDEKIPLGWWNIPKLNRGLAERKSTIVEKECPKIYQRYSVDHTFCKEAADGIIEEGVTDEDKNVILDIHNKLRSKLASGEEKRYRQMPSTANMMQMEWDDELAAVAQAHSNLCKFQHDRSDQRAVENFQVGQNLLLSNIPRKNWNHSEKWYKEEVCFFFPEYINPFQYEKDFGHFSQMTWAKTWKIGCGFTAYHDTSGSKALYTCNYGPAGNIVGGVHYIVGEPCSQCPDNTECSTEYPGLCKSLTEDGPQITRPSADEYILFCDFSDEDPEECNNIKVEGSKNFSTRHIYSGNYKTVILEGGEHITIDLGEAENNGGFCPFLYSRFGPNNAKDSKGSVMEFLFSGPGIVPMPPTKIPPTQ…
SgeOthCAP10	CAP	Hemiscorpius lepturus	RNA-Seq	API81353.1	1e-172	PF00188	CAP	48494.6	MKLILVTISLLFSLPAILCSKCSESSYGKYDESSRESTRDENIPLGWWNIPKMNRRLIKRNSIEARKECPELYQRYSVDHTFCKEAADGIIEQGLTDEDKKLILNIHNELRSKLASGEEERYRQLPPAANMMQMEWDDELAAVAQAHSNLCKFEHDSSDQRAVENFGVGQNLLSSSSLKKHWNSCDNWYKEEVCFFFPEYINPFMYQDDYGHFSQVGWAKTWKVGCGFTAYNDGSRTGTLYTCNYGPGGNVKGATMYIEGEPCSQCPENTECSTEYPGLCKSLTEDGPQIARPSADEYILFCDFSDEDTEECNNVKVEGSKSFSTRHIYSGDYKTVVLEGGEHITIDLGNAENEGGFCPFVYGRYGPNNAKDSEGSILEIAFTSPDILSMPPMKIHSQG…
Venom components
ID	Sub-Family	Species BLAST	Source	Uniprot/GenBank	E Value	Pfam #	Pfam Family	Molecular Weight (Da)	Sequence
SgeOthIGF01	Venom protein 302	Hemiscorpius lepturus	RNA-Seq	API81342.1	6e-54	PF00219	IGFBP	10136.5	MGLRLFLLAVLITSCYSLPKQRCTEPCGPFPSNCEAGVTKDYNGCCPICAKSEGEECGGMWDAYGKCGVDLVCETNGQPSSDYDLPTGICLPARRFESRNILKRMLRGY
SgeOthIGF02	Venom protein 302	Hemiscorpius lepturus	RNA-Seq	API81343.1	5e-26	PF00219	IGFBP	8887.1	MFRLVLLSALVACVYSLSCHCPDPDSICPPPPKDCPLGTTKDECDCCDVCFKIEGEDCGGDWDIFGICGPGLKCEKEVDNEYNRPIQYMPGICKPEN
SgeOthIGF03	Venom protein 302	Hemiscorpius lepturus	RNA-Seq	API81349.1	1e-35	PF00219	IGFBP	8379.7	MWFQLFVLSLVAVGVYSLSCPCQRNRSLCGPAPTDCKLGLTKDACGCCDVCYKTEGEKCGGPWRTSGTCGKGLKCVIPESVPEYQHFQAVGTCKSE
SgeOthIGF04	Venom protein 302	Hemiscorpius lepturus	RNA-Seq	API81343.1	6e-29	PF00219	IGFBP	8658	MFRLLLLSALLSSVYSLSCRCTYCPPPPTDCPLGTTKDACQCCDVCFKVKDEVCGGPWNVSGKCGAGLKCEKDISSTDLEDSIYIEQMKGICRPEK
SgeOthIGF05	Venom protein 302	Hemiscorpius lepturus	RNA-Seq	API81346.1	1.2e-16	PF00219	IGFBP	8981.4	MFRFVLLSALVACAYSRYPCSPGTCPPVPEDCPQGMTQDIMNCCEYCLKAEGENCGGAYDRYGKCGPGLRCQRDVENREMLLPVVMEEIKGVCVRIN
SgeOthIGF06	Venom protein 302	Hemiscorpius lepturus	RNA-Seq	API81344.1	2e-29	PF00219	IGFBP	8311.5	MTSRHCLITFLLFGIIMSTSGLTCRPCGSYECPPVKNCPAGTVKDACYCCLQCGKTENEKCGGAWNVFGRCGEGLNCVQEDEGEDLFPHYAPGICRKV
SgeOthIGF07	Venom protein 302	Hemiscorpius lepturus	RNA-Seq	API81346.1	1e-21	PF00219	IGFBP	8961.3	MFRLVLLSAFVACAYSLSCLPCSDYTCPEPPKDCPLGLTKDVCYCCDVCAKAEGEECGGSWNILGRCGKGLTCERDVESELYKNGMPIEHVPGICKPEN
SgeOthIGF08	Venom protein 302	Hemiscorpius lepturus	RNA-Seq	API81344.1	1e-30	PF00219	IGFBP	8117.3	MATKFCLFILVPILIVVTSTMALKCRPCDVTNCHPAPKNCPAGTVKDVCNCCLVCGKNENEECGGPWNIVGKCGDGLKCVKDSDDENPFNARGVCKKE
SgeOthIGF09	Venom protein 302	Hemiscorpius lepturus	RNA-Seq	API81343.1	9e-34	PF00219	IGFBP	9314.5	MFRLAVLCVLIVSVYSLTCPCHNPDVDREKFCGPPPTDCPLGTTHDACGCCLVCFKVEGEKCGGPWKVYGKCGEGLTCDKGVESNPGDYHYENHMEGVCVSAE
SgeOthIGF10	Venom protein 302	Hemiscorpius lepturus	RNA-Seq	API81346.1	4e-19	PF00219	IGFBP	9156.4	MLRLAVLCLLVVSVYSLSCPCWQARNLEEFCGPAPTNCPLGTTLGPCGCCQECFKVQGEICGGPWKAYGRCGPGLRCDKGDERSPGDYYYENHMDGVCVPA
SgeOthIGF11	Venom protein 302	Hemiscorpius lepturus	RNA-Seq	API81346.1	9e-26	PF00219	IGFBP	9143.2	MMLRLAVLCLLVVSVYSLSCPCWQAENKEEFCGPAPTNCPLGTTLGPCGCCPECFKVQGESCGGAWGTLGECGPGLRCDKGNERSPGDYYYENHMEGVCVPEE
La1-like
ID	Sub-Family	Species BLAST	Source	Uniprot/GenBank	E Value	Pfam #	Pfam Family	Molecular Weight (Da)	Sequence
SgeOthLa101	La1c	Hemiscorpius lepturus	RNA-Seq	API81329.1	3e-36	PF15430	SVWC	8789.1	MKSTAVIFFILYACTYFVFCQAGKEICKAGELTLSLDEEKQDPNACALYKCEQYFSRIVLRTLTCAPQELRSGCRNVDGPIDAPFPDCCPMVVCNAPVFGKE
SgeOthLa102	La1c	Opisthacanthus cayaporum	cDNA	CAX51423.1	4e-31	PF15430	SVWC	9128.2	MLSTGSTLLSVLILACLTSTLTDAYVSLQRQKFGSGPCVDYQGNNRKFNEVWYDDDKCEEHFCIKHRGIPYIQIYGCGATSARPGCKLERGSGSYPDCCEEEVC
SgeOthLa103	La1c	Urodacus yaschenkoi	cDNA	L0GCW8.1	7e-26	PF15430	SVWC	9026	MKVWNTKLCIWWLVVLNFSLAVVEGYTYLVNQKEGAVVCTDELGVEHQPGDEWFNDEKCEKLFCHNGAANLVIEGIGCGSVHAPGCELKRGTGSYPDCCPRPVCSGSDQ
SgeOthLa104	Other	Hadogenes troglodytes	cDNA	AOF40216.1	1e-38	PF15430	SVWC	8490.7	MRHLCVVFLFGCLSLCALFTLSKGAGGVCEVGGTSITVGQTKQDPNSCVVYKCLDQNNRILLSKMSCSPQVPKRGCRNVPGPVDAPFPDCCPTSLCRGKQWGDE
SgeOthLa105	Other	Urodacus yaschenkoi	cDNA	L0GCJ1.1	1e-29	PF15430	SVWC	8300.6	MENAFTCLLLGSLLVFSFSSLCAGFGESCQAGGKYTVRVGQQMQDPNSCTLYKCINYNRRYALETLTCANQKLKSGCRFIAAAATAPFPNCCPMVLCSGSG
SgeOthLa106	Other	Hemiscorpius lepturus	RNA-Seq	API81334.1	9e-28	PF15430	SVWC	N/D	MKETCSILIFLVFVYVATAAMIPKGVCRIRTGQYLNEGEEWRDPNHCSIYQCRIYDGEAELIGMTCGAFGVPHNCREVPGRGRLYPECCPTVVC
SgeOthLa107	Other	Centruroides sculpturatus	Genome	XP_023212190.1	3e-26	PF15430	SVWC	N/D	MTPKLLHLNSYSLTSSDMKTWIVILVFVGLVLAATASHKDPYIRNCPIGDKDLSNGEEWADQRRCVKYKCQVRGPEAALLITRCPSVGVYPPDKCREVPGKGDFPNCCPTLQCD
